# Supplementary material for: Synthesis, Characterization, and Evaluation of a Novel Molecularly Imprinted Polymer (MIP) for Selective Quantification of Curcumin in Real Food Sample by UV-Vis Spectrophotometry
Source: Polymers (Basel). 2023 Aug 8;15(16):3332. doi: 10.3390/polym15163332 (PMC10458492; doi:10.3390/polym15163332)
Supplement: Supplementary file 1 [file polymers-15-03332-s001.zip]

Archive with 1 entries (1 files):
- polymers-2525627-supplementary.pdf
